# Supplementary material for: Regional Distributions of Iron, Copper and Zinc and Their Relationships With Glia in a Normal Aging Mouse Model
Source: Front Aging Neurosci. 2019 Dec 19;11:351. doi: 10.3389/fnagi.2019.00351 (PMC6930884; doi:10.3389/fnagi.2019.00351)
Supplement: Supplementary file 1 [file Table_1.XLSX]

## Sheet: Rawdata
Regional distributions of iron, copper and zinc and their relationships with glia in a normal aging mouse model
Azhaar Ashraf1, Christos Michaelides1, Thomas A. Walker1, Antigoni Ekonomou1, Maria Suessmilch1, Achvini Sriskanthanathan1, Semhar Abraha1, Adam Parkes1, Harold G Parkes1, Kalotina Geraki2, Po-Wah So*1
1Department of Neuroimaging, Institute of Psychiatry, Psychology and Neuroscience, King’s College London,,
2Diamond Light Source, Harwell Science and Innovation Campus, Didcot, Oxfordshire
All values are means ± standard deviation (SD)
Elemental Iron Levels (parts per million, ppm) in different brain regions from C57Bl/6J mice at different ages
AGE
Mouse number	2-month					6-month					19-month					27-month
	Substantia nigra	Globus Pallidus	Striatum	Cingulate	Ventral Hippocampus	Substantia nigra	Globus Pallidus	Striatum	Cingulate	Ventral Hippocampus	Substantia nigra	Globus Pallidus	Striatum	Cingulate	Ventral Hippocampus	Substantia nigra	Globus Pallidus	Striatum	Cingulate	Ventral Hippocampus
1	19.993	26.554	21.458	22.802	17.589	31.69	24.8035	18.4895	17.5975	21.616	61.641	58.7415	32.8855	21.9905	23.149	54.91	68.226	33.734	20.643	21.008
2	19.439	20.511	17.702	18.655	17	27.29	30.8625	24.848	18.36	17.357	78.713	93.6765	38.5105	27.5785	27.159	105.92	108.621	40.124	25.863	32.196
3	23.684	23.689	18.7985	19.982	22.293	25.624	26.4905	20.665	17.1565	17.662	62.764	67.1845	37.8485	24.3485	22.054	47.7	100.147	33.549	24.767	19.859
4	16.696	21.771	19.3265	21.174	22.289	34.179	27.8825	28.938	22.15	20.789	37.799	66.3915	31.505	24.6535	24.134	59.228	99.297	40.0345	24.875	20.287
Mean	19.953	23.1312	19.3212	20.6532	19.7927	29.6958	27.5097	23.2351	18.816	19.356	60.2293	71.4985	35.1874	24.6427	24.124	66.9395	94.073	36.8604	24.037	23.3375
SD	2.48969	2.27719	1.36574	1.52741	2.50691	3.40747	2.22163	4.00783	1.97245	1.87261	14.6046	13.2221	3.04069	1.98367	1.90045	22.8791	15.3616	3.21969	2.00553	5.13091
Elemental copper levels (ppm) in different brain regions from C57Bl/6J mice at different ages
AGE
Mouse number	2-month					6-month					19-month					27-month
	Substantia nigra	Globus Pallidus	Striatum	Cingulate	Ventral Hippocampus	Substantia nigra	Globus Pallidus	Striatum	Cingulate	Ventral Hippocampus	Substantia nigra	Globus Pallidus	Striatum	Cingulate	Ventral Hippocampus	Substantia nigra	Globus Pallidus	Striatum	Cingulate	Ventral Hippocampus
1	2.622	3.273	4.3005	4.1345	3.556	2.632	2.185	3.8995	3.3185	3.023	3.365	3.293	4.99	4.8215	4.24	3.581	2.842	4.0885	4.1445	4.109
2	3.052	2.6925	3.29	3.51	3.562	3.48	1.9995	2.992	3.5165	3.899	3.966	4.2795	4.5175	4.4455	4.626	4.486	3.7235	3.951	3.609	5.759
3	3.675	2.9205	3.4125	3.5045	4.292	2.671	2.1095	3.2765	3.4195	2.925	3.301	2.8245	5.0345	4.707	4.268	2.445	3.181	4.8825	4.8605	3.12
4	2.356	2.6325	3.561	4.1815	3.117	3.635	2.007	4.9745	4.596	3.69	3.111	2.6165	3.706	3.7365	2.848	2.818	3.458	4.08	4.0825	3.337
Mean	2.92625	2.87963	3.641	3.83263	3.63175	3.1045	2.07525	3.78563	3.71263	3.38425	3.43575	3.25338	4.562	4.42762	3.9955	3.3325	3.30113	4.2505	4.17413	4.08125
SD	0.498546	0.251247	0.392668	0.325805	0.421753	0.456511	0.0768346	0.760829	0.514799	0.418289	0.320075	0.641102	0.534125	0.421652	0.679765	0.781774	0.327199	0.36893	0.447144	1.03604
Elemental zinc levels (ppm) in different brain regions from C57Bl/6J mice at different ages
AGE
Mouse number	2-month					6-month					19-month					27-month
	Substantia nigra	Globus Pallidus	Striatum	Cingulate	Ventral Hippocampus	Substantia nigra	Globus Pallidus	Striatum	Cingulate	Ventral Hippocampus	Substantia nigra	Globus Pallidus	Striatum	Cingulate	Ventral Hippocampus	Substantia nigra	Globus Pallidus	Striatum	Cingulate	Ventral Hippocampus
1	9.715	16.6645	13.1945	10.1375	8.4	16.375	13.564	15.3515	14.7565	11.946	9.034	12.9305	16.0675	15.5355	7.445	11.224	13.393	12.305	11.142	10.223
2	12.387	13.437	11.9005	8.685	11.866	20.058	11.165	10.4295	12.328	16.344	13.956	22.378	11.9585	10.0005	15.36	18.296	21.7045	12.1005	11.9285	17.769
3	12.562	15.5975	11.409	9.1765	11.361	15.497	11.859	11.442	11.537	11.733	12.632	14.41	15.5005	13.1075	11.576	9.481	17.7385	15.4865	14.406	9.024
4	7.068	13.6945	12.5555	11.0265	8.538	19.69	11.6005	18.4235	16.815	16.145	7.947	14.089	11.983	11.1955	10.864	10.027	19.4365	13.1015	11.7435	9.894
Mean	10.433	14.8484	12.2649	9.75638	10.0412	17.905	12.0471	13.9116	13.8591	14.042	10.8923	15.9519	13.8774	12.4597	11.3113	12.257	18.0681	13.2484	12.305	11.7275
SD	2.24664	1.34005	0.673416	0.900357	1.58311	1.99756	0.910209	3.18804	2.07841	2.20491	2.47694	3.75072	1.91715	2.09321	2.81116	3.54315	3.04389	1.34521	1.24738	3.51546
Ferritin-immunopositive cells (per mm2) in basal ganglia regions from C57Bl/6J mice at different ages
AGE
	2-month			6-month			19-month			27-month
Mouse number	Substantia nigra	Globus Pallidus	Striatum	Substantia nigra	Globus Pallidus	Striatum	Substantia nigra	Globus Pallidus	Striatum	Substantia nigra	Globus Pallidus	Striatum
1	482.424	575.574	321.616	611.07	443.115	373.551	831.913	338.483	477.681	933.878	461.698	482.424
2	455.265	394.516	326.619	513.871	631.797	444.545	913.866	420.245	458.839	944.36	421.674	485.283
3	519.589	470.989	361.639	500.292	717.561	447.88	795.464	417.386	483.853	944.36	466.939	415.599
4	445.26	455.504	361.639	546.033	574.621	392.229	902.669	379.269	496.113	972.71	426.677	547.462
Mean	475.635	474.146	342.878	542.817	591.774	414.551	860.978	388.846	479.122	948.827	444.247	482.692
SD	28.7907	65.1653	18.844	42.7641	99.7722	32.3641	49.1735	33.2738	13.4588	14.4376	20.2343	46.646
Iba1-immunopositive cells (per mm2) in basal ganglia regions from C57Bl/6J mice at different ages
AGE
Mouse number	2-month			6-month			19-month			27-month
	Substantia nigra	Globus Pallidus	Striatum	Substantia nigra	Globus Pallidus	Striatum	Substantia nigra	Globus Pallidus	Striatum	Substantia nigra	Globus Pallidus	Striatum
1	75	61	62	59	46	58	70	61	61	77	79	68
2	74	56	46	49	60	57	74	79	66	84	73	81
3	62	63	64	53	56	58	55	56	66	81	77	65
4	60	61	60	50	55	53	75	75	65	75	71	87
Mean	67.75	60.25	58	52.75	54.25	56.5	68.5	67.75	64.5	79.25	75	75.25
SD	6.79614	2.58602	7.07107	3.89711	5.11737	2.06155	8.01561	9.523	2.06155	3.49106	3.16228	9.06573
GFAP-immunopositive cells (per mm2) in basal ganglia regions from C57Bl/6J mice at different ages
AGE
Mouse number	2-month			6-month			19-month			27-month
	Substantia nigra	Globus Pallidus	Striatum	Substantia nigra	Globus Pallidus	Striatum	Substantia nigra	Globus Pallidus	Striatum	Substantia nigra	Globus Pallidus	Striatum
1	113	99	19	75	84	21	131	108	74	139	178	77
2	106	132	18	107	141	27	144	166	58	133	273	93
3	123	137	16	90	166	18	136	168	49	133	217	83
4	105	145	13	97	131	25	134	151	53	120	212	141
Mean	111.75	128.25	16.5	92.25	130.5	22.75	136.25	148.25	58.5	131.25	220	98.5
SD	7.1894	17.5125	2.29129	11.6485	29.7195	3.49106	4.81534	24.1493	9.5	6.94172	34.0808	25.1942
